# Supplementary material for: Next-Generation Sequencing-based genomic profiling of brain metastases of primary ovarian cancer identifies high number of BRCA-mutations
Source: J Neurooncol. 2017 May 11;133(3):469–76. doi: 10.1007/s11060-017-2459-z (PMC5537326; doi:10.1007/s11060-017-2459-z)
Supplement: Supplementary file 2 — Supplementary material 2 (XLSX 11 KB) [file 11060_2017_2459_MOESM2_ESM.xlsx]

## Sheet: TruSight Cancer Target Genes
TruSight Cancer Target Genes
22 mutated genes	72 genes without mutations
ALK	AIP
ATM	APC
BRCA1	BAP1
BRCA2	BLM
CDKN2A	BMPR1A
CHEK2	BRIP1
EPCAM	BUB1B
FANCG	CDC73
FH	CDH1
GPC3	CDK4
HNF1A	CDKN1C
KIT	CEBPA
MET	CEP57
NBN	CYLD
NF1	DDB2
PRF1	DICER1
PTCH1	DIS3L2
RB1	EGFR
RUNX1	ERCC2
SMAD4	ERCC3
SUFU	ERCC4
TP53	ERCC5
	EXT1
	EXT2
	EZH2
	FANCA
	FANCB
	FANCC
	FANCD2
	FANCE
	FANCF
	FANCI
	FANCL
	FANCM
	FLNC
	GATA2
	HRAS
	MAX
	MEN1
	MLH1
	MSH2
	MSH9
	MUTYH
	NF2
	NSD1
	PALB2
	PHOX2B
	PMS1
	PMS2
	PRKAR1A
	PTEN
	RAD51C
	RAD51D
	RECQL4
	RET
	RHBDF2
	SBDS
	SDHAF2
	SDHB
	SDHC
	SDHD
	SLX4
	SMARCB1
	STK11
	TMEM127
	TSC1
	TSC2
	VHL
	WRN
	WT1
	XPA
	XPC
